# Supplementary material for: On-Site Inactivation for Disinfection of Antibiotic-Resistant Bacteria in Hospital Effluent by UV and UV-LED
Source: Antibiotics (Basel). 2024 Jul 29;13(8):711. doi: 10.3390/antibiotics13080711 (PMC11350808; doi:10.3390/antibiotics13080711)
Supplement: Supplementary file 1 [file antibiotics-13-00711-s001.zip]

Archive with 1 entries (1 files):
- antibiotics-3111016-supplementary.pdf
